# Supplementary material for: Shifting the Balance Between Goals and Habits: Five Failures in Experimental Habit Induction
Source: J Exp Psychol Gen. 2018 Jul;147(7):1043–65. doi: 10.1037/xge0000402 (PMC6033090; doi:10.1037/xge0000402)
Supplement: Supplementary file 1 [file zfr999183041so1.zip]

Archive with 1 entries (1 files):
- zfr999183041so1.docx
